# Supplementary material for: Added value of PHI in predicting lymph node invasion in prostate cancer: an external validation
Source: BMC Urol. 2026 Jul 9;26:159. doi: 10.1186/s12894-026-02243-w (PMC13348157; doi:10.1186/s12894-026-02243-w)
Supplement: Supplementary file 1 — Supplementary Material 1. [file 12894_2026_2243_MOESM1_ESM.xlsx]

## Sheet: 表3模型公式
Model system	Model name	Formula
Briganti 2017	Original model	logit[P(pN1=1)] = β0 + β1×PSA + β2×Clinical T stage + β3×Biopsy ISUP Grade Group + β4×Percentage of positive cores + β5×Percentage of highest-grade positive cores + β6×Percentage of lower-grade positive cores
Briganti 2017	PHI-extended model	logit[P(pN1=1)] = β0 + β1×PSA + β2×Clinical T stage + β3×Biopsy ISUP Grade Group + β4×Percentage of positive cores + β5×Percentage of highest-grade positive cores + β6×Percentage of lower-grade positive cores + β7×PHI
MSKCC	Original model	logit[P(pN1=1)] = β0 + β1×PSA + β2×Clinical T stage + β3×Biopsy ISUP Grade Group + β4×Number of negative cores + β5×Number of positive cores
MSKCC	PHI-extended model	logit[P(pN1=1)] = β0 + β1×PSA + β2×Clinical T stage + β3×Biopsy ISUP Grade Group + β4×Number of negative cores + β5×Number of positive cores + β6×PHI
Note: All predictor sets correspond exactly to the variable specifications of the original Briganti 2017 and MSKCC nomograms, without modification.
