# Supplementary material for: Added value of PHI in predicting lymph node invasion in prostate cancer: an external validation
Source: BMC Urol. 2026 Jul 9;26:159. doi: 10.1186/s12894-026-02243-w (PMC13348157; doi:10.1186/s12894-026-02243-w)
Supplement: Supplementary file 2 — Supplementary Material 2. [file 12894_2026_2243_MOESM2_ESM.xlsx]

## Sheet: 表4模型系数
Model system	Model name	Variable	β coefficient	Standard error (SE)	Z value	P value	Odds ratio (OR)	OR 95% CI lower	OR 95% CI upper
Briganti 2017	Original model	(Intercept)	-3.56531	0.985666	-3.61716	<0.001	0.0282881	0.00409816	0.195263
Briganti 2017	Original model	psa	0.00261392	0.00343625	0.760688	0.447	1.00262	0.995887	1.00939
Briganti 2017	Original model	ct	0.177955	0.137091	1.29808	0.194	1.19477	0.913253	1.56307
Briganti 2017	Original model	isup	0.229065	0.223225	1.02616	0.305	1.25742	0.811837	1.94758
Briganti 2017	Original model	pos_pct	4.00657	3.58602	1.11728	0.264	54.9581	0.0487026	62017.1
Briganti 2017	Original model	high_pos_pct	-2.84648	3.60976	-0.788551	0.430	0.0580485	4.91025e-05	68.6243
Briganti 2017	Original model	low_pos_pct	-3.16723	3.53931	-0.894873	0.371	0.0421201	4.09042e-05	43.3721
Briganti 2017	PHI-extended model	(Intercept)	-3.56637	0.992126	-3.59467	<0.001	0.0282583	0.00404233	0.197542
Briganti 2017	PHI-extended model	psa	0.000694105	0.00369532	0.187834	0.851	1.00069	0.993473	1.00797
Briganti 2017	PHI-extended model	ct	0.0699059	0.146805	0.476182	0.634	1.07241	0.804261	1.42996
Briganti 2017	PHI-extended model	isup	0.192235	0.227744	0.844082	0.399	1.21195	0.775581	1.89385
Briganti 2017	PHI-extended model	pos_pct	4.33253	3.69005	1.17411	0.240	76.1365	0.0550252	105348
Briganti 2017	PHI-extended model	high_pos_pct	-3.22395	3.70925	-0.869164	0.385	0.0397977	2.77002e-05	57.1786
Briganti 2017	PHI-extended model	low_pos_pct	-3.53945	3.63875	-0.972709	0.331	0.0290294	2.31991e-05	36.3249
Briganti 2017	PHI-extended model	phi	0.00492059	0.0019408	2.53534	0.011	1.00493	1.00112	1.00876
MSKCC	Original model	(Intercept)	-2.49392	1.22089	-2.0427	0.041	0.0825855	0.00754497	0.903962
MSKCC	Original model	psa	0.00284119	0.00339813	0.836104	0.403	1.00285	0.996188	1.00955
MSKCC	Original model	ct	0.163562	0.135782	1.20459	0.228	1.1777	0.902514	1.53679
MSKCC	Original model	isup	0.222193	0.221967	1.00102	0.317	1.24881	0.808268	1.92947
MSKCC	Original model	neg_cores	-0.110062	0.0757161	-1.45362	0.146	0.895779	0.772236	1.03909
MSKCC	Original model	pos_cores	0.011722	0.0713298	0.164336	0.869	1.01179	0.879779	1.16361
MSKCC	PHI-extended model	(Intercept)	-2.54836	1.2435	-2.04935	0.040	0.0782096	0.00683558	0.894838
MSKCC	PHI-extended model	psa	0.00106702	0.00356946	0.298929	0.765	1.00107	0.994088	1.0081
MSKCC	PHI-extended model	ct	0.059652	0.145627	0.409621	0.682	1.06147	0.797896	1.41211
MSKCC	PHI-extended model	isup	0.188133	0.225643	0.833767	0.404	1.20699	0.775594	1.87835
MSKCC	PHI-extended model	neg_cores	-0.106974	0.0778149	-1.37473	0.169	0.898549	0.771444	1.0466
MSKCC	PHI-extended model	pos_cores	0.0104773	0.0730876	0.143353	0.886	1.01053	0.875663	1.16617
MSKCC	PHI-extended model	phi	0.00483708	0.00195895	2.46922	0.014	1.00485	1.001	1.00871
