# Supplementary material for: Added value of PHI in predicting lymph node invasion in prostate cancer: an external validation
Source: BMC Urol. 2026 Jul 9;26:159. doi: 10.1186/s12894-026-02243-w (PMC13348157; doi:10.1186/s12894-026-02243-w)
Supplement: Supplementary file 3 — Supplementary Material 3. [file 12894_2026_2243_MOESM3_ESM.xlsx]

## Sheet: Sheet1
Model system	Analysis sample	Model name	AUC	AUC 95% CI lower	AUC 95% CI upper	Brier score	Calibration intercept	Calibration slope	DeLong P value vs. original model
Briganti 2017	Full cohort	Original predictor-set model	0.685	0.635	0.734	0.214	~0	1	—
Briganti 2017	PHI complete-case subset	Original predictor-set model	0.694	0.61	0.778	0.151	~0	1	—
Briganti 2017	PHI complete-case subset	PHI-extended model	0.787	0.718	0.856	0.146	~0	1	0.001
MSKCC	Full cohort	Original predictor-set model	0.683	0.635	0.732	0.213	~0	1	—
MSKCC	PHI complete-case subset	Original predictor-set model	0.705	0.623	0.786	0.151	~0	1	—
MSKCC	PHI complete-case subset	PHI-extended model	0.782	0.714	0.851	0.147	~0	1	0.002
