# Supplementary material for: Added value of PHI in predicting lymph node invasion in prostate cancer: an external validation
Source: BMC Urol. 2026 Jul 9;26:159. doi: 10.1186/s12894-026-02243-w (PMC13348157; doi:10.1186/s12894-026-02243-w)
Supplement: Supplementary file 4 — Supplementary Material 4. [file 12894_2026_2243_MOESM4_ESM.xlsx]

## Sheet: Sheet1
Model system	Model name	Apparent AUC	Optimism in AUC	Corrected AUC	Apparent Brier	Optimism in Brier	Corrected Brier	Apparent calibration slope	Optimism in calibration slope	Corrected calibration slope	Bootstrap resamples	Valid bootstrap resamples
Briganti 2017	Original predictor-set model	0.694	0.052	0.642	0.151	0.012	0.163	1	0.294	0.706	1000	1000
Briganti 2017	PHI-extended model	0.787	0.06	0.726	0.146	0.015	0.161	1	0.311	0.689	1000	1000
MSKCC	Original predictor-set model	0.705	0.039	0.666	0.151	0.011	0.162	1	0.215	0.785	1000	1000
MSKCC	PHI-extended model	0.782	0.047	0.735	0.147	0.014	0.161	1	0.259	0.741	1000	1000
