# Supplementary material for: Added value of PHI in predicting lymph node invasion in prostate cancer: an external validation
Source: BMC Urol. 2026 Jul 9;26:159. doi: 10.1186/s12894-026-02243-w (PMC13348157; doi:10.1186/s12894-026-02243-w)
Supplement: Supplementary file 5 — Supplementary Material 5. [file 12894_2026_2243_MOESM5_ESM.xlsx]

## Sheet: Sheet1
Variable	Transrectal (n=391)	Transperineal (n=82)	P value
Age (yr)	68.5 ± 9.3	68.7 ± 7.5	0.82
PSA (ng/mL)	42.9 ± 67.8	47.9 ± 65.1	0.43
PHI	89.3 ± 90.1	91.3 ± 116.1	0.39
Biopsy ISUP GG, median (IQR)	4 (4–5)	4 (4–5)	0.15
EAU risk, n (%)	-	-	0.9
Low	23 (6.0%)	4 (5.1%)
Intermediate	60 (15.6%)	16 (20.3%)
High	302 (78.4%)	59 (74.7%)
pN1, n (%)	97 (24.8%)	26 (31.7%)	0.19
