# Supplementary material for: Added value of PHI in predicting lymph node invasion in prostate cancer: an external validation
Source: BMC Urol. 2026 Jul 9;26:159. doi: 10.1186/s12894-026-02243-w (PMC13348157; doi:10.1186/s12894-026-02243-w)
Supplement: Supplementary file 6 — Supplementary Material 6. [file 12894_2026_2243_MOESM6_ESM.xlsx]

## Sheet: 表11ISUP亚组分析
Model system	Stratification variable	Subgroup	n	pN1 events, n	pN1 rate	Original model AUC	Original model AUC (95% CI)	PHI-extended model AUC	PHI-extended model AUC (95% CI)	AUC improvement (ΔAUC)	DeLong P value
Briganti 2017	Biopsy ISUP Grade Group	ISUP GG 1–3	91	15	0.164	0.629	0.629 (0.406–0.853)	0.865	0.865 (0.706–1.000)	0.235	0.019
Briganti 2017	Biopsy ISUP Grade Group	ISUP GG 4–5	382	111	0.291	0.699	0.699 (0.612–0.786)	0.769	0.769 (0.692–0.846)	0.07	0.01
MSKCC	Biopsy ISUP Grade Group	ISUP GG 1–3	91	15	0.164	0.688	0.688 (0.437–0.939)	0.882	0.882 (0.776–0.989)	0.194	0.071
MSKCC	Biopsy ISUP Grade Group	ISUP GG 4–5	382	111	0.291	0.703	0.703 (0.617–0.790)	0.754	0.754 (0.674–0.834)	0.051	0.031
