# Supplementary material for: Added value of PHI in predicting lymph node invasion in prostate cancer: an external validation
Source: BMC Urol. 2026 Jul 9;26:159. doi: 10.1186/s12894-026-02243-w (PMC13348157; doi:10.1186/s12894-026-02243-w)
Supplement: Supplementary file 7 — Supplementary Material 7. [file 12894_2026_2243_MOESM7_ESM.xlsx]

## Sheet: 表7NRI_IDI
Model system	Comparison	Continuous NRI	Event upward proportion	Event downward proportion	Non-event downward proportion	Non-event upward proportion	IDI	Original model discrimination slope	PHI model discrimination slope	Category-based NRI	Risk thresholds
Briganti 2017	PHI-extended model vs. original predictor-set model	0.64	0.571	0.429	0.748	0.252	0.0374	0.0793	0.1166	0.394	10%, 15%, 20%, 30%, 40%
MSKCC	PHI-extended model vs. original predictor-set model	0.628	0.571	0.429	0.742	0.258	0.0341	0.0818	0.1159	0.388	10%, 15%, 20%, 30%, 40%
