# Supplementary material for: Added value of PHI in predicting lymph node invasion in prostate cancer: an external validation
Source: BMC Urol. 2026 Jul 9;26:159. doi: 10.1186/s12894-026-02243-w (PMC13348157; doi:10.1186/s12894-026-02243-w)
Supplement: Supplementary file 8 — Supplementary Material 8. [file 12894_2026_2243_MOESM8_ESM.xlsx]

## Sheet: Sheet1
Model system	Threshold	False positives (original)	False positives (PHI)	Missed pN1 (original)	Missed pN1 (PHI)	Recommended ePLND (original)	Recommended ePLND (PHI)	False positives avoided	Missed pN1 avoided	ePLND avoided
Briganti 2017	0.05	156	154	0	0	198	196	2	0	2
Briganti 2017	0.1	132	127	2	1	172	168	5	-1	4
Briganti 2017	0.15	94	82	5	2	131	122	12	-3	9
Briganti 2017	0.2	58	43	16	14	84	71	15	-2	13
Briganti 2017	0.3	24	19	29	30	37	31	5	1	6
Briganti 2017	0.4	10	9	39	34	13	17	1	-5	-4
MSKCC	0.05	159	159	0	0	201	201	0	0	0
MSKCC	0.1	117	111	3	1	156	152	6	-2	4
MSKCC	0.15	89	72	4	2	127	112	17	-2	15
MSKCC	0.2	59	47	12	7	89	82	12	-5	7
MSKCC	0.3	28	25	27	29	43	38	3	2	5
MSKCC	0.4	12	13	38	34	16	21	-1	-4	-5
